# Supplementary material for: Surveillance of cohesin-supported chromosome structure controls meiotic progression
Source: Nat Commun. 2020 Aug 28;11:4345. doi: 10.1038/s41467-020-18219-9 (PMC7455720; doi:10.1038/s41467-020-18219-9)
Supplement: Supplementary file 10 — Supplementary Data 1 [file 41467_2020_18219_MOESM10_ESM.xlsx]

## Sheet: Table S2
Gene name	baseMean	log2FoldChange	lfcSE	stat	pvalue	padj
egl-1	22.0471	2.59292	0.373297	6.946	3.75794e-12	3.14993e-10
F33H2.6	610.971	0.5561	0.108462	5.12715	2.94168e-07	1.33407e-05
kel-8	710.113	-0.742063	0.145276	-5.10794	3.25693e-07	1.4447e-05
lipl-5	3789.71	0.511661	0.102723	4.98099	6.32597e-07	2.64213e-05
dnj-22	1250.65	0.5389	0.14514	3.71296	0.00020485	0.00449414
nhr-2	139.321	-0.798908	0.222478	-3.59095	0.000329473	0.00668518
coh-1	206.727	-0.766485	0.21406	-3.5807	0.000342678	0.00692996
pzf-1	289.815	-0.40233	0.118479	-3.39579	0.000684318	0.0115197
spo-11	290.641	0.744048	0.222982	3.3368	0.00084749	0.013577
cyb-3	14705.8	-0.340872	0.102745	-3.31764	0.0009078	0.0142735
lsm-5	1095.11	0.697558	0.216407	3.22337	0.00126693	0.0182897
uri-1	1442.97	0.268614	0.0878709	3.05691	0.00223631	0.0278348
skr-1	3306.95	-0.157706	0.0516519	-3.05324	0.00226382	0.0278999
hus-1	105.157	0.691905	0.228656	3.02596	0.00247843	0.0298246
him-8	340.659	0.37512	0.124181	3.02076	0.00252138	0.030192
sgo-1	676.705	0.271217	0.0903843	3.00072	0.00269346	0.0316598
F52H3.4	324.371	0.344705	0.115924	2.97354	0.00294385	0.0337862
rme-1	5558.04	-0.372348	0.12532	-2.97118	0.00296661	0.0339832
hil-5	5384.88	0.339948	0.119102	2.85425	0.00431383	0.0437284
elc-1	347.356	-0.516433	0.18114	-2.85102	0.00435798	0.0439924
cor-1	155.611	-0.582613	0.206395	-2.8228	0.00476056	0.0466821
hcp-1	4588.99	-0.308212	0.11264	-2.73627	0.00621407	0.0547959
C05C10.5	4597.56	-0.267724	0.0990703	-2.70237	0.0068848	0.058222
Y71G10AL.1	1152.93	-0.508037	0.189261	-2.68432	0.00726767	0.060071
sec-3	225.022	-0.525758	0.196667	-2.67335	0.00750986	0.0609311
uba-1	10759.7	-0.397641	0.15053	-2.6416	0.00825156	0.0644534
aspm-1	1084.35	-0.365316	0.138526	-2.63717	0.00835997	0.0650188
spd-3	236.621	0.486177	0.188961	2.57289	0.0100852	0.0729084
stau-1	353.006	-0.621545	0.242217	-2.56607	0.0102858	0.0735451
cdk-4	111.211	-0.375391	0.151917	-2.47103	0.0134726	0.0852844
ccf-1	1764.27	-0.289594	0.117532	-2.46397	0.0137407	0.0859079
bmk-1	1959.32	-0.21122	0.0871175	-2.42454	0.0153278	0.0911123
cul-2	3339.53	-0.347508	0.144485	-2.40514	0.0161662	0.0941224
klp-18	2987.09	-0.331817	0.138094	-2.40284	0.0162685	0.0942905
ksr-2	512.878	-0.274854	0.115343	-2.38293	0.0171757	0.0972754
top-1	3174.59	-0.285403	0.121007	-2.35856	0.0183459	0.10044
let-70	7028.41	-0.199923	0.0851812	-2.34703	0.0189238	0.102377
chk-2	105.817	-0.772391	0.330156	-2.33947	0.0193111	0.103304
dsb-2	506.217	0.22938	0.0983355	2.33263	0.0196675	0.104521
cdk-2	380.769	-0.485179	0.208054	-2.33199	0.0197015	0.104655
hmg-20	424.085	-0.24481	0.105004	-2.33143	0.0197305	0.104672
prp-38	1475.74	0.317071	0.137479	2.30633	0.0210922	0.10958
T08A11.2	2301.7	-0.435361	0.190801	-2.28175	0.0225041	0.113775
gsp-1	2232.44	-0.286701	0.125812	-2.2788	0.0226789	0.114136
cdc-48.1	17282	-0.34066	0.150293	-2.26664	0.0234124	0.116002
pph-4.1	497.852	-0.213731	0.0943171	-2.26609	0.0234459	0.116044
him-1	3275.67	-0.391935	0.173144	-2.26364	0.0235965	0.116393
klp-7	2961.06	-0.334695	0.148148	-2.25919	0.0238714	0.117369
sdha-1	2304.02	-0.403476	0.17943	-2.24865	0.0245347	0.118945
mut-2	597.022	0.264812	0.118636	2.23215	0.025605	0.121664
him-5	213.846	0.372702	0.167064	2.2309	0.0256881	0.121768
ima-3	3543.27	-0.583642	0.263733	-2.21301	0.0268973	0.124395
let-92	4829.82	-0.414402	0.187773	-2.20693	0.0273191	0.125392
zhp-3	442.769	0.220751	0.100071	2.20596	0.0273871	0.125432
rpa-1	5492.4	-0.14619	0.0665059	-2.19816	0.027938	0.126638
nos-3	3533.66	-0.433375	0.197208	-2.19755	0.0279809	0.126638
rsa-1	1048.27	0.315272	0.143551	2.19625	0.0280744	0.126799
ama-1	3738.54	-0.512842	0.233639	-2.19502	0.0281621	0.127053
pch-2	577.108	0.254046	0.116504	2.18058	0.0292143	0.129399
set-2	1453.66	-0.508506	0.233268	-2.17993	0.0292628	0.129399
F13D12.5	821.702	-0.3232	0.148283	-2.17961	0.0292864	0.129435
atm-1	798.946	-0.368268	0.17004	-2.16577	0.0303286	0.13171
ani-1	4867.9	-0.363343	0.167908	-2.16393	0.0304693	0.131929
cec-5	4172.82	0.269232	0.124939	2.15491	0.0311689	0.133578
apc-2	775.607	0.213305	0.0995894	2.14184	0.0322061	0.135692
arp-6	732.558	0.288581	0.135207	2.13436	0.0328131	0.137143
dab-1	5616.93	-0.390233	0.184212	-2.11839	0.034142	0.139317
erp-1	260.048	-0.390886	0.184761	-2.11563	0.0343759	0.139845
icp-1	2220.74	-0.19492	0.0922735	-2.11242	0.0346509	0.140335
mpk-1	2046.93	-0.273379	0.129437	-2.11205	0.0346819	0.140414
F59E12.11	585.585	-0.198123	0.0938551	-2.11094	0.0347774	0.140614
zyg-9	3744.98	-0.365112	0.174406	-2.09346	0.0363081	0.144071
mlc-4	3978.48	0.19339	0.0927803	2.08439	0.037125	0.146136
plk-1	5004.29	-0.308067	0.147768	-2.0848	0.0370874	0.146136
unc-116	2694.2	-0.374625	0.180822	-2.07179	0.0382853	0.148206
pbs-3	4037.22	0.216751	0.104901	2.06623	0.0388064	0.149348
rsa-2	2773.65	-0.270731	0.131245	-2.06279	0.0391323	0.150178
frm-5.1	52.1285	-0.873594	0.425521	-2.053	0.0400727	0.151798
kgb-1	247.817	-0.279176	0.136034	-2.05225	0.0401452	0.151907
met-1	1420.48	-0.343315	0.167504	-2.0496	0.0404037	0.152516
mus-101	1235.53	-0.247539	0.121218	-2.0421	0.0411418	0.154
mbk-2	3698.24	-0.501368	0.245686	-2.04068	0.0412822	0.15422
cpb-1	524.142	-0.532423	0.26129	-2.03767	0.0415828	0.154845
rpn-1	8320.14	-0.333649	0.163775	-2.03723	0.0416267	0.154845
lin-41	4861.9	-0.832528	0.412276	-2.01935	0.0434513	0.158103
ify-1	4509.74	0.21657	0.107443	2.01567	0.0438348	0.158751
act-2	32143.9	-0.162154	0.0808111	-2.00658	0.0447949	0.160601
gsp-2	5512.34	-0.274604	0.137087	-2.00315	0.0451616	0.161345
smc-3	1706.23	-0.283922	0.142004	-1.99939	0.0455664	0.162219
gck-1	825.548	-0.529186	0.265031	-1.9967	0.045858	0.162875
lex-1	3255.43	-0.35941	0.18073	-1.98866	0.0467392	0.164423
pas-3	6987.77	0.255068	0.128442	1.98585	0.0470497	0.164923
zyg-12	2303.14	-0.334031	0.16902	-1.97629	0.0481225	0.167109
noca-1	1892.2	-0.199479	0.101213	-1.97087	0.0487384	0.168095
dpy-27	846.308	-0.342285	0.173817	-1.96923	0.0489271	0.168507
csnk-1	1292.73	-0.509374	0.259579	-1.96231	0.0497266	0.170247
cdc-25.1	2450.74	-0.309731	0.159284	-1.94452	0.0518326	0.174653
kle-2	2065.48	-0.252697	0.130462	-1.93694	0.0527533	0.176128
ect-2	1903.2	-0.416999	0.215957	-1.93094	0.0534903	0.17689
2001-09-01	3066	-0.254729	0.132	-1.92976	0.0536361	0.177049
cra-1	2368.6	-0.269419	0.140559	-1.91676	0.055268	0.179986
arx-5	1304.58	0.264986	0.138494	1.91334	0.055705	0.180736
met-2	1917.97	-0.190067	0.0996356	-1.90763	0.0564395	0.181863
R08D7.1	1474.38	0.160428	0.0845776	1.89682	0.0578522	0.184024
H31G24.3	196.371	0.279017	0.147403	1.89289	0.0583728	0.184952
mat-1	2501.84	-0.272744	0.144337	-1.88963	0.0588073	0.185455
cdk-12	956.406	-0.361994	0.193413	-1.87162	0.0612597	0.189888
ubq-2	27699.3	0.356429	0.190721	1.86885	0.0616438	0.190462
Y53C12B.1	404.353	-0.240425	0.128976	-1.86411	0.0623065	0.191627
smc-4	3493.57	-0.260708	0.140151	-1.86019	0.0628582	0.192486
him-6	850.376	0.183352	0.098814	1.85552	0.0635217	0.193655
eri-1	666.302	0.153976	0.0833937	1.84637	0.0648382	0.195783
cdk-1	3557.63	-0.0949994	0.0515253	-1.84374	0.0652207	0.196362
nmy-2	10217.4	-0.27177	0.147534	-1.84208	0.0654632	0.196595
snx-1	1201.96	-0.20282	0.110785	-1.83076	0.0671371	0.199313
gld-2	2466.4	-0.524696	0.290496	-1.8062	0.0708866	0.205769
fzr-1	791.313	-0.363713	0.201388	-1.80603	0.0709131	0.205787
let-60	800.068	-0.419388	0.233288	-1.79773	0.0722206	0.208142
rpn-2	8680.59	-0.204355	0.11421	-1.78929	0.0735687	0.210191
daz-1	3755.91	-0.324388	0.181491	-1.78735	0.0738814	0.210491
cpb-3	2047.23	-0.474328	0.266667	-1.77873	0.075284	0.21294
cye-1	1275.91	-0.344375	0.195066	-1.76543	0.0774914	0.216324
ced-3	2018.6	-0.409565	0.232267	-1.76334	0.0778437	0.216672
cdk-7	492.761	0.274627	0.155934	1.76118	0.0782085	0.216902
zen-4	2408.63	-0.237979	0.135216	-1.75999	0.0784093	0.217081
dpy-28	863.454	-0.389101	0.221583	-1.756	0.0790882	0.218463
fbxa-108	59.4967	0.413477	0.236899	1.74537	0.0809201	0.221552
sos-1	638.157	-0.433534	0.250398	-1.73138	0.083384	0.225621
cosa-1	243.861	-0.208842	0.120876	-1.72774	0.0840347	0.226666
lab-1	522.964	0.24064	0.139315	1.7273	0.0841135	0.226691
brc-2	442.962	0.178983	0.104882	1.70653	0.0879102	0.232257
mix-1	1751.29	-0.159948	0.0937697	-1.70575	0.088055	0.232488
F25G6.9	1363.96	-0.268195	0.15755	-1.70228	0.0887022	0.233504
him-4	639.777	-0.596214	0.350901	-1.6991	0.0893013	0.234522
mrg-1	2696.51	-0.109744	0.0647265	-1.69551	0.089979	0.2353
hmg-1.2	1463.65	-0.144983	0.0862457	-1.68105	0.0927532	0.238991
F43G9.12	833.891	0.145239	0.0872523	1.66458	0.095996	0.24357
F55A12.10	204.46	0.342362	0.207015	1.6538	0.0981674	0.247166
pptr-1	231.696	-0.431689	0.262101	-1.64703	0.0995517	0.249357
xnd-1	2104.62	-0.216815	0.131764	-1.64548	0.0998714	0.249709
lmn-1	5115.31	-0.177718	0.108115	-1.64379	0.10022	0.250174
usp-48	1955.89	-0.204584	0.126384	-1.61875	0.105502	0.258157
hcp-6	1506.78	-0.102763	0.0639271	-1.6075	0.107944	0.261785
szy-20	1412.84	-0.199179	0.124035	-1.60583	0.108311	0.262284
zim-2	466.131	0.172318	0.107438	1.60389	0.108739	0.262798
gld-3	4093.06	-0.309629	0.194569	-1.59136	0.111529	0.266521
ced-4	265.299	-0.204864	0.129008	-1.58799	0.112288	0.267756
mei-1	2717.95	-0.098285	0.0619596	-1.58627	0.112677	0.268209
F26B1.2	5401.9	-0.261091	0.16501	-1.58227	0.113587	0.26932
car-1	30588.6	-0.21007	0.134306	-1.56411	0.117791	0.274521
rpt-1	5821.91	-0.139054	0.0890163	-1.56212	0.118261	0.275148
paa-1	7859.25	-0.256505	0.164533	-1.55898	0.119	0.276122
him-14	288.186	0.211399	0.135747	1.5573	0.119399	0.276569
hmg-3	2873.28	0.146692	0.0946602	1.54966	0.121222	0.278433
klp-15	3970.61	-0.243431	0.157509	-1.54551	0.122223	0.279859
mak-1	2670.23	0.215721	0.140122	1.53952	0.123676	0.281721
cyk-4	3549.23	-0.1677	0.109009	-1.53841	0.12395	0.282007
fzy-1	3301.36	-0.160703	0.105092	-1.52917	0.126222	0.285469
mes-4	1524.35	-0.268321	0.175674	-1.52738	0.126665	0.285838
mog-3	2859.3	0.1694	0.111675	1.5169	0.129293	0.289177
hal-2	506.742	-0.122124	0.0805359	-1.5164	0.129419	0.289201
Y57E12AL.6	2579.28	0.148112	0.0976882	1.51617	0.129476	0.289221
him-19	182.649	0.262795	0.174448	1.50644	0.131954	0.292446
kca-1	2780.46	-0.181642	0.120807	-1.50357	0.132692	0.293331
rad-51	1440.06	0.107941	0.0726878	1.48499	0.137545	0.300334
cep-1	554.328	-0.155664	0.10515	-1.4804	0.138766	0.302197
apc-11	511.62	0.252777	0.171211	1.4764	0.139836	0.30371
dpy-26	1777.1	-0.142746	0.0967309	-1.47571	0.140023	0.303902
plk-2	1829.59	-0.164001	0.111337	-1.47301	0.140748	0.304874
coh-3	717.312	-0.161875	0.110383	-1.46648	0.142517	0.307018
pbs-2	4543.53	-0.113094	0.0772687	-1.46365	0.14329	0.308129
klp-19	4515.34	-0.183069	0.125226	-1.46191	0.143765	0.308756
capg-1	1245.4	-0.183321	0.125566	-1.45996	0.144302	0.309375
tra-1	154.525	-0.556072	0.384017	-1.44804	0.147607	0.31297
cyb-2.2	3779.48	-0.152221	0.105574	-1.44184	0.149347	0.315161
klp-3	100.749	-0.349767	0.243831	-1.43446	0.15144	0.3174
F33H1.3	1609.82	0.11059	0.0778836	1.41994	0.155626	0.323316
rpa-2	5775.29	0.179983	0.127007	1.41711	0.156452	0.324104
him-17	2050.42	-0.132826	0.0940509	-1.41228	0.157867	0.326146
pbs-6	4347.07	0.107021	0.0769096	1.39152	0.164068	0.334017
pes-7	439.144	-0.176255	0.126839	-1.3896	0.164651	0.334588
klp-16	3567.13	-0.20427	0.149682	-1.36469	0.17235	0.344247
par-5	25637.3	0.186315	0.137112	1.35886	0.174192	0.346502
dnc-1	1729.06	-0.144443	0.10679	-1.3526	0.176185	0.349266
scc-1	1672.01	-0.151283	0.113389	-1.33419	0.182142	0.356884
hpr-9	309.107	0.184189	0.138937	1.3257	0.184938	0.360307
rpn-7	4731.33	-0.130498	0.0987017	-1.32214	0.18612	0.361936
C30A5.3	964.031	-0.135314	0.104141	-1.29933	0.193829	0.371167
tac-1	2006.28	0.205387	0.158128	1.29887	0.193989	0.371416
duo-1	458.457	-0.197942	0.153068	-1.29317	0.195953	0.373645
zyg-11	2297.28	-0.28031	0.21964	-1.27623	0.201876	0.380919
rpn-3	4370.02	-0.0895626	0.0706179	-1.26827	0.204702	0.385009
com-1	735.798	0.120369	0.0949496	1.26771	0.2049	0.385009
fbf-2	213.775	-0.196033	0.156399	-1.25342	0.210054	0.392046
sun-1	1559.85	-0.13734	0.109818	-1.25061	0.211077	0.393229
pbs-7	4649.88	0.125099	0.101268	1.23532	0.216711	0.400869
spd-5	5054.54	-0.149231	0.122285	-1.22036	0.22233	0.406414
pbs-4	3900.71	0.125047	0.102757	1.21692	0.223636	0.40763
rsf-1	144.008	-0.218333	0.181872	-1.20047	0.229956	0.414255
viln-1	914.592	0.101982	0.0852903	1.1957	0.231813	0.415935
helq-1	310.517	-0.132754	0.111571	-1.18987	0.234099	0.418609
pas-6	5323.84	0.0998088	0.0845063	1.18108	0.237571	0.422823
pme-3	943.681	-0.117382	0.0995132	-1.17956	0.238174	0.422903
dct-1	254.125	-0.223249	0.189438	-1.17848	0.238605	0.423112
rpn-6.1	2173.43	-0.132235	0.112433	-1.17613	0.239544	0.424404
C17G10.1	1094.21	0.106791	0.0910444	1.17296	0.240812	0.426031
cyb-2.1	2097.18	-0.142538	0.123863	-1.15077	0.249827	0.436076
rbx-1	2142.19	0.122971	0.108322	1.13523	0.256278	0.443137
air-2	1349.37	0.0884257	0.0784392	1.12731	0.259609	0.446356
mat-2	1726.4	-0.14177	0.126214	-1.12325	0.26133	0.448236
scc-3	1549.09	-0.158723	0.142538	-1.11355	0.265472	0.452215
smc-6	2928.75	-0.11469	0.103424	-1.10893	0.26746	0.45439
ifa-1	598.435	-0.171022	0.157352	-1.08688	0.277091	0.464071
cdk-9	348.662	-0.097664	0.0904677	-1.07955	0.280344	0.467651
mat-3	1108.04	-0.0950727	0.0886111	-1.07292	0.283307	0.470398
csc-1	1801.83	0.162864	0.152025	1.0713	0.284035	0.471413
brd-1	607.679	0.0838979	0.0784181	1.06988	0.284674	0.471969
mog-5	1403.23	-0.138275	0.129529	-1.06752	0.285737	0.473205
cdc-26	1322.77	-0.126744	0.119784	-1.05811	0.290006	0.477218
him-18	884.464	0.107932	0.102568	1.05229	0.292665	0.479904
K06A5.2	5.93315	-0.764202	0.7315	-1.04471	0.296159	0.483417
pas-4	4086.33	0.102189	0.0978548	1.0443	0.296349	0.483479
tim-1	2934.06	-0.103663	0.0993202	-1.04373	0.29661	0.483641
W09G3.7	305.24	-0.118036	0.115719	-1.02003	0.307716	0.494445
capg-2	828.596	-0.183869	0.180866	-1.0166	0.309342	0.496008
htz-1	7064.86	-0.0634715	0.0624848	-1.01579	0.309729	0.496432
ced-9	1157.04	-0.107614	0.107286	-1.00306	0.315834	0.501659
him-3	1064.5	0.103607	0.103299	1.00298	0.315869	0.501659
bub-1	3144.03	-0.0838899	0.0840227	-0.998419	0.318076	0.503766
F31C3.2	1506.74	-0.0950271	0.0957984	-0.991948	0.321223	0.506946
puf-8	1046.18	0.0984497	0.0994503	0.989939	0.322204	0.507855
pas-5	6686.57	0.0979997	0.0992159	0.987742	0.323279	0.509087
him-10	1437.09	0.0868693	0.0889941	0.976124	0.329003	0.514501
rpn-5	4225.7	-0.0744896	0.0771526	-0.965483	0.334303	0.519913
rpt-5	5179.64	-0.0881189	0.0917002	-0.960945	0.33658	0.52202
klc-2	735.112	-0.090671	0.0950579	-0.953849	0.34016	0.525324
mei-2	2555.63	0.0796209	0.0854372	0.931924	0.351376	0.536645
bub-3	1883.14	-0.0816272	0.0877067	-0.930684	0.352017	0.537354
mus-81	617.315	0.0982702	0.109138	0.900421	0.367896	0.552094
rpt-4	5094.05	0.0610944	0.0683237	0.894191	0.37122	0.555231
pas-2	4775.43	0.0802243	0.0917059	0.874799	0.381683	0.566074
icd-2	21262.7	0.148211	0.170312	0.870232	0.384174	0.568519
csn-4	634.409	-0.088809	0.102758	-0.864254	0.387449	0.571417
pas-7	4407.93	0.074274	0.0878515	0.84545	0.39786	0.580782
pbs-5	5980.52	-0.0680366	0.081853	-0.831205	0.405858	0.587588
cyp-31A3	1211.67	0.0869359	0.104848	0.829163	0.407012	0.588628
atl-1	782.782	0.0864884	0.104514	0.827526	0.407939	0.589477
top-3	476.968	0.122317	0.152901	0.799971	0.423728	0.602471
syp-4	2356.96	0.082198	0.102964	0.79832	0.424685	0.603122
rec-8	932.364	-0.0945714	0.119758	-0.789687	0.42971	0.607361
unc-71	1919.74	-0.0732647	0.0934862	-0.783695	0.433219	0.611331
dlc-1	4976.02	-0.0626588	0.0802519	-0.780777	0.434934	0.61282
fln-1	7674.28	-0.127132	0.164449	-0.773077	0.439477	0.616488
pbs-1	5732.38	0.0764519	0.100304	0.762199	0.445941	0.621522
skr-14	171.44	-0.164756	0.218397	-0.754386	0.450618	0.624983
htp-1	1008.98	-0.0765809	0.104089	-0.735726	0.461898	0.63391
srgp-1	2483.76	-0.0911835	0.125736	-0.7252	0.46833	0.6403
emr-1	1456.84	0.0830034	0.114527	0.724753	0.468604	0.640437
mrt-2	231.31	0.0897975	0.125728	0.714219	0.475092	0.646178
wee-1.3	2917.03	-0.114921	0.163149	-0.704396	0.481186	0.6509
rpn-8	4381.41	0.046824	0.0678948	0.689656	0.490411	0.658954
ZK328.4	791.008	0.0566238	0.082975	0.68242	0.494974	0.662764
hcp-2	2712.96	-0.060524	0.0902974	-0.670274	0.502683	0.669033
air-1	2770.13	-0.038174	0.0580519	-0.657584	0.510805	0.675626
T08D2.7	22.2723	-0.237858	0.364245	-0.653017	0.513745	0.678172
prp-4	532.481	-0.0674781	0.105156	-0.641693	0.521072	0.685083
thoc-2	1876.32	0.0466983	0.0745287	0.626581	0.530934	0.692305
syp-1	847.461	0.073197	0.117458	0.623176	0.533169	0.693953
npp-18	1778.41	0.0477907	0.0773737	0.61766	0.536799	0.696515
smc-5	1196.89	-0.0862325	0.140347	-0.614425	0.538934	0.698486
rpt-3	4929.42	0.0483354	0.0807527	0.598561	0.549466	0.70808
gpr-2	492.346	-0.0695767	0.118384	-0.58772	0.55672	0.713302
Y39B6A.16	178.592	0.0856531	0.149927	0.571298	0.567797	0.721033
rpt-2	7455.91	-0.0368463	0.0660618	-0.557755	0.577012	0.729156
zim-1	628.781	0.0685934	0.131531	0.5215	0.602018	0.747617
emb-27	955.644	-0.0372363	0.0736402	-0.505652	0.613101	0.754443
cmd-1	5142.34	-0.0399019	0.0812067	-0.491362	0.623171	0.763048
mre-11	1302.69	-0.0317327	0.066221	-0.479194	0.6318	0.769275
C30G12.6	439.107	0.0645614	0.13498	0.478305	0.632433	0.76966
cdc-48.2	11266.4	-0.0386961	0.084066	-0.460306	0.645297	0.778687
emb-30	1092.92	0.0438424	0.0955579	0.458804	0.646375	0.779369
ubq-1	32963.4	0.0345758	0.0758271	0.455982	0.648403	0.780583
msh-5	542.456	-0.063636	0.142365	-0.446991	0.654881	0.786033
gpr-1	357.888	-0.0479671	0.108569	-0.441814	0.658624	0.788662
htp-2	791.397	-0.0512734	0.120253	-0.426381	0.66983	0.796198
htp-3	1613.55	0.0340925	0.0831893	0.409819	0.681939	0.805001
prom-1	415.257	-0.0587746	0.143981	-0.408211	0.683119	0.805734
rde-2	401.603	-0.0493064	0.123507	-0.399218	0.689733	0.811445
rad-54	471.056	-0.0424335	0.106292	-0.399215	0.689735	0.811445
klc-1	2748.19	0.0315168	0.0794114	0.39688	0.691456	0.812919
Y43E12A.3	219.213	-0.0503562	0.128151	-0.392944	0.694361	0.814916
piga-1	277.414	-0.054567	0.140797	-0.387558	0.698343	0.817914
arx-2	1182.88	-0.02908	0.0810225	-0.358912	0.719661	0.83366
C41G7.3	981.292	0.0358986	0.100485	0.357253	0.720902	0.834303
exo-1	1002.19	0.0254783	0.0713022	0.357329	0.720846	0.834303
fbf-1	248.855	-0.0453722	0.127679	-0.355361	0.722319	0.834886
F17C11.10	2150.81	0.0269444	0.0757388	0.355755	0.722024	0.834886
zim-3	475.228	0.043277	0.125694	0.344306	0.730616	0.84031
syp-3	434.193	0.0475669	0.142026	0.334916	0.737688	0.844561
xpf-1	1042.28	-0.0361368	0.109657	-0.329543	0.741745	0.84729
csn-6	1367.61	-0.0253549	0.0802222	-0.316059	0.751958	0.85343
dsb-1	812.142	-0.0397926	0.127143	-0.312975	0.7543	0.854993
dcr-1	1545.88	-0.0313799	0.106718	-0.294046	0.768722	0.863498
rtel-1	452.268	-0.0415861	0.145731	-0.285362	0.775367	0.867754
skr-2	3099.99	0.0258059	0.0910749	0.283348	0.77691	0.868785
rpn-11	5676.38	0.019847	0.071735	0.276671	0.782033	0.872077
ess-2	994.637	0.0209113	0.0809818	0.258222	0.796236	0.880489
ula-1	561.762	0.0209721	0.0905876	0.231512	0.816917	0.895211
coh-4	388.383	-0.0266876	0.124413	-0.214508	0.830151	0.904592
evl-14	1212.17	-0.0196266	0.0922752	-0.212696	0.831564	0.905305
syp-2	406.779	-0.0233385	0.11458	-0.203688	0.838598	0.90946
rad-50	1526.74	-0.0253025	0.124706	-0.202898	0.839215	0.909642
smo-1	5380.21	0.0201695	0.103696	0.194505	0.84578	0.913704
cav-1	780.619	-0.0392897	0.23181	-0.169491	0.86541	0.925653
ooc-5	1046.25	0.0134926	0.0847589	0.159188	0.873521	0.929991
cyp-31A2	1816.83	-0.0154591	0.10575	-0.146185	0.883775	0.936113
hpo-9	1109.43	-0.0138577	0.103176	-0.134311	0.893156	0.942424
brc-1	380.038	-0.0183758	0.139802	-0.131441	0.895426	0.943396
bir-1	519.979	-0.0135405	0.104842	-0.129151	0.897238	0.944158
hcp-4	2881.09	-0.0100304	0.0884966	-0.113343	0.909759	0.950994
his-24	482.856	0.0236952	0.217534	0.108926	0.913261	0.952717
slx-1	825.933	0.00942794	0.0952093	0.0990233	0.92112	0.957681
ife-2	752.785	-0.00941181	0.100505	-0.0936451	0.925391	0.960554
pas-1	3641.92	-0.00751293	0.0817208	-0.0919342	0.92675	0.961142
fcd-2	667.338	0.0105423	0.120412	0.0875519	0.930233	0.962709
hcp-3	1639.42	-0.00678305	0.116521	-0.058213	0.953579	0.976641
mesp-1	5298.23	0.00191452	0.132685	0.014429	0.988488	0.993392
hoe-1	1983.42	-0.0011904	0.0903785	-0.0131713	0.989491	0.993825
rfs-1	83.1758	0.00249204	0.198226	0.0125717	0.989969	0.994205
Y71G12B.27	0.697796	-1.32396	2.64517	-0.500518	0.616711	NA
T23G11.10	0.455617	1.37937	2.54838	0.541273	0.58832	NA
C34B2.4	1.98997	-0.143326	1.15938	-0.123623	0.901614	NA
Y41C4A.7	0.53449	-2.57449	2.13354	-1.20668	0.227557	NA
htas-1	0.119477	0.164612	4.32804	0.0380338	0.969661	NA
