# Supplementary material for: Surveillance of cohesin-supported chromosome structure controls meiotic progression
Source: Nat Commun. 2020 Aug 28;11:4345. doi: 10.1038/s41467-020-18219-9 (PMC7455720; doi:10.1038/s41467-020-18219-9)
Supplement: Supplementary file 12 — Source Data [file 41467_2020_18219_MOESM12_ESM.xlsx]

## Sheet: Figure 3A-D
Panel A
	No TEV					TEV 3.5 hours
	Rows PLK-2 aggregates	Total rows Lep-Late pachy	%			Rows PLK-2 aggregates	Total rows Lep-Late pachy	%
Germline 1	14	45	31.11		Germline 1	38	49	77.55
Germline 2	16	43	37.21		Germline 2	36	45	80
Germline 3	15	46	32.61		Germline 3	37	45	82.22
Panel B
	No TEV					TEV 3.5 hours
	Rows PLK-2 aggregates	Total rows Lep-Late pachy	%			Rows PLK-2 aggregates	Total rows Lep-Late pachy	%
Germline 1	16	44	36.36		Germline 1	29	38	76.32
Germline 2	13	42	30.95		Germline 2	42	50	84
Germline 3	11	44	25		Germline 3	31	43	72.09
Panel C
	No TEV					TEV 3.5 hours
	Rows DSB-2 positive	Total rows Lep-Late pachy	%			Rows DSB-2 positive	Total rows Lep-Late pachy	%
Germline 1	17	39	43.59		Germline 1	31	40	77.5
Germline 2	18	39	46.15		Germline 2	34	41	82.93
Germline 3	16	37	43.24		Germline 3	33	42	78.57
Panel D
	No TEV					TEV 3.5 hours
	Rows DSB-2 positive	Total rows Lep-Late pachy	%			Rows DSB-2 positive	Total rows Lep-Late pachy	%
Germline 1	17	35	48.57		Germline 1	30	36	83.33
Germline 2	16	42	38.1		Germline 2	35	39	89.74
Germline 3	17	41	41.46		Germline 3	34	45	75.56

## Sheet: Figure 3E
			rec-8_3XTEV::GFP; rec-8Δ No TEV											rec-8_3XTEV::GFP; rec-8Δ TEV 3.5 hours											rec-8_3XTEV::GFP; rec-8Δ; spo-11 No TEV											rec-8_3XTEV::GFP; rec-8Δ; spo-11 TEV 3.5 hours
Germline 1			Number of nuclei with indicated RAD-51 foci								Germline 1			Number of nuclei with indicated RAD-51 foci								Germline 1			Number of nuclei with indicated RAD-51 foci								Germline 1			Number of nuclei with indicated RAD-51 foci
	RAD-51 foci	zone 1	zone 2	zone 3	zone 4	zone 5	zone 6					RAD-51 foci	zone 1	zone 2	zone 3	zone 4	zone 5	zone 6					RAD-51 foci	zone 1	zone 2	zone 3	zone 4	zone 5	zone 6					RAD-51 foci	zone 1	zone 2	zone 3	zone 4	zone 5	zone 6
	0	37	28	6	1	8	26					0	31	11	1	0	0	26					0	34	42	50	54	42	39					0	27	44	40	34	30	23
	1	1	8	6	8	15	4					1	13	3	0	0	1	3					1	3	0	3	3	4	3					1	3	4	9	7	4	6
	2 or 3	0	10	18	15	15	0					2 or 3	6	17	4	0	0	7					2 or 3	0	0	0	0	3	0					2 or 3	4	4	1	1	0	2
	4 to 6	0	0	14	16	5	0					4 to 6	0	16	17	2	1	7					4 to 6	0	0	1	0	0	0					4 to 6	3	0	0	0	0	1
	7 to 12	0	0	3	4	0	0					7 to 12	0	6	30	15	15	2					7 to 12	0	0	0	0	0	0					7 to 12	0	0	0	0	1	0
	>12	0	0	0	0	0	0					>12	0	0	5	12	20	2					>12	0	0	0	0	0	0					>12	0	0	0	0	0	0
	Stretches	0	0	0	3	0	0					Stretches	0	0	2	7	2	0					Stretches	0	0	0	0	0	0					Stretches	0	0	0	0	0	0
	Total	38	46	47	47	43	30					Total	50	53	59	36	39	47					Total	37	42	54	57	49	42					Total	37	52	50	42	35	32
Germline 2											Germline 2
	RAD-51 foci	zone 1	zone 2	zone 3	zone 4	zone 5	zone 6					RAD-51 foci	zone 1	zone 2	zone 3	zone 4	zone 5	zone 6				Germline 2			Number of nuclei with indicated RAD-51 foci
	0	51	7	0	8	15	29					0	52	29	0	12	13	26					RAD-51 foci	zone 1	zone 2	zone 3	zone 4	zone 5	zone 6				Germline 2			Number of nuclei with indicated RAD-51 foci
	1	10	15	4	6	12	7					1	10	9	0	5	10	3					0	30	29	36	31	28	26					RAD-51 foci	zone 1	zone 2	zone 3	zone 4	zone 5	zone 6
	2 or 3	0	10	18	23	7	0					2 or 3	2	16	0	9	17	3					1	3	2	2	1	5	3					0	37	44	38	48	45	42
	4 to 6	0	5	20	6	1	0					4 to 6	1	8	8	9	5	0					2 or 3	2	3	2	2	1	1					1	5	1	5	3	1	2
	7 to 12	0	7	3	5	0	0					7 to 12	0	6	21	10	0	0					4 to 6	1	1	0	0	0	0					2 or 3	1	0	0	1	0	1
	>12	0	0	2	0	0	0					>12	0	0	33	12	0	0					7 to 12	0	0	0	0	0	0					4 to 6	1	0	0	0	0	0
	Stretches	0	0	0	1	0	0					Stretches	0	0	8	2	0	0					>12	0	0	0	0	0	0					7 to 12	0	0	0	0	0	0
	Total	61	44	47	49	35	36					Total	65	68	70	59	45	32					Stretches	0	0	0	0	0	0					>12	0	0	0	0	0	0
																							Total	36	35	40	34	34	30					Stretches	0	0	0	0	0	0
																																		Total	44	45	43	52	46	45
Germline 3											Germline 3
	RAD-51 foci	zone 1	zone 2	zone 3	zone 4	zone 5	zone 6					RAD-51 foci	zone 1	zone 2	zone 3	zone 4	zone 5	zone 6				Germline 3			Number of nuclei with indicated RAD-51 foci
	0	31	20	6	5	36	44					0	25	3	0	0	0	16					RAD-51 foci	zone 1	zone 2	zone 3	zone 4	zone 5	zone 6				Germline 3			Number of nuclei with indicated RAD-51 foci
	1	1	14	6	5	10	5					1	15	4	0	0	0	2					0	38	45	55	49	47	41					RAD-51 foci	zone 1	zone 2	zone 3	zone 4	zone 5	zone 6
	2 or 3	0	11	30	25	7	4					2 or 3	12	2	3	0	2	5					1	3	2	3	2	3	2					0	32	40	36	41	39	33
	4 to 6	0	0	23	23	2	0					4 to 6	5	5	8	3	0	0					2 or 3	0	0	1	2	0	0					1	3	3	3	2	3	4
	7 to 12	0	0	3	5	0	0					7 to 12	0	21	20	9	12	2					4 to 6	0	0	1	0	0	0					2 or 3	1	2	3	0	0	0
	>12	0	0	1	1	0	1					>12	0	10	25	32	25	8					7 to 12	0	0	0	0	0	0					4 to 6	0	1	1	0	1	0
	Stretches	0	0	0	0	0	0					Stretches	0	0	0	7	3	1					>12	0	0	0	0	0	0					7 to 12	0	0	0	0	0	0
	Total	32	45	69	64	55	54					Total	57	45	56	51	42	34					Stretches	0	0	0	0	0	0					>12	0	0	0	0	0	0
																							Total	41	47	60	53	50	43					Stretches	0	0	0	0	0	0
																																		Total	36	46	43	43	43	37

## Sheet: Figure 4B
Panel B
	No Auxin					Auxin 4 hours
	Rows PLK-2 aggregates	Total rows Lep-Late pachy	%			Rows PLK-2 aggregates	Total rows Lep-Late pachy	%
Germline 1	20	46	43.48		Germline 1	32	41	78.05
Germline 2	20	45	44.44		Germline 2	39	49	79.59
Germline 3	13	43	30.23		Germline 3	33	42	78.57

## Sheet: Figure 4D
		Average speed of PLK-2::GFP aggregates
	syp-2::AID Auxin 2 hours					syp-2 (ok307)
Worm 1	Worm 2	Worm 3			Worm 1	Worm2	Worm 3
0.158606	0.0898287	0.110274			0.0929567	0.152633	0.144545
0.159294	0.176752	0.136244			0.116875	0.122154	0.186091
0.187702	0.105688	0.131709			0.118727	0.207552	0.206571
0.121308	0.101937	0.118181			0.0799431	0.0616341	0.153699
0.141366	0.126468	0.135405			0.10802	0.188518	0.138018
0.126086	0.138765	0.142396			0.0720294	0.114001	0.190806
0.141833	0.0699211	0.187093			0.175301	0.139525	0.146112
0.125986	0.0904883	0.135111			0.0910021	0.121085	0.152483
0.0822197	0.0881603	0.112263			0.113945	0.147343	0.160073
0.0918652	0.158386	0.100271			0.175629	0.140158	0.103611
0.117463	0.107418	0.152889			0.092374	0.119421	0.0910375
0.0989766	0.144316	0.130651			0.0648959		0.103458
0.107418	0.116885	0.104752			0.0963803		0.161325
0.129855	0.122514	0.134704			0.0780367		0.208595
0.0917513	0.131117	0.0979739			0.113764		0.138967
0.0910463	0.118005	0.114004			0.0958381		0.141596
0.112099	0.116042	0.153232			0.0946832		0.177064
0.134072	0.174408	0.184451			0.155097		0.170916
0.137864	0.138025	0.1534			0.074392		0.143004
0.0999895	0.10355	0.163141			0.092861		0.211115
0.116397	0.0265909	0.126209			0.109406		0.139542
0.148942	0.0166682	0.112391			0.114364		0.166527
0.159127	0.0208955	0.184306			0.0785315		0.0442718
0.095553	0.0283958	0.108118			0.154705		0.12193
0.169958	0.0329132	0.110274			0.118386		0.181986
0.146716	0.0327943	0.136246			0.113775		0.185586
0.123692	0.0338094	0.137957			0.119498		0.0954198
0.133042	0.0138507	0.11819			0.117189		0.0923839
0.138607	0.0277162	0.135405			0.0982141		0.204267
0.207326	0.129442	0.142483			0.0989317		0.184534
0.150723	0.184365	0.161622			0.0780352		0.108386
0.163978	0.106283	0.142106			0.118492		0.134989
0.184085	0.103067				0.0973162		0.150542
0.201439	0.2051				0.154728		0.15929
0.0971248	0.0952398				0.1184		0.145449
0.0549349	0.103063				0.113803		0.168259
0.134394	0.135993				0.119498		0.183375
0.153439	0.13265				0.124022		0.125772
0.132077	0.125929				0.0919724		0.186475
0.0801047	0.128721				0.132677		0.158931
0.161451	0.132313				0.128708		0.190103
0.158403	0.133511				0.084481		0.26714
0.0944069	0.117981				0.0956563		0.156731
0.0893336	0.140785				0.111788		0.156586
0.226981	0.0965449				0.118101		0.162799
0.162638	0.088579				0.0814503		0.190592
0.16223	0.108911				0.107212		0.186968
0.1505	0.107791				0.124919		0.157735
0.144025	0.130936				0.0994283		0.152116
0.0934608	0.206242				0.0825979		0.173883
0.132502	0.157392						0.208239
0.137628	0.14344						0.197729
0.159342	0.125837						0.187232
0.124613	0.0703557						0.135641
0.157047	0.148295						0.19099
0.167212	0.105968						0.149355
0.105198	0.117774						0.216963
0.0871067	0.0810558						0.155296
0.12405	0.127091						0.165142
0.103648	0.116004						0.112585
0.102526	0.108086						0.249606
0.141664	0.0464827						0.172198
0.112118	0.127767						0.14831
0.125392	0.110211						0.212612
0.127947	0.16212						0.0962497
0.0883979	0.227802						0.0898485
0.147992	0.12235						0.137118
0.0950385	0.127482						0.16887
0.131867	0.179761						0.208241
	0.116003						0.197776
	0.130747						0.187238
	0.119827						0.158197
	0.157779						0.190991
	0.115095						0.149359
	0.1328						0.216962
	0.13325						0.122867
	0.113129						0.165143
	0.099955						0.112585
	0.124015						0.249878
	0.0932143						0.178745
	0.142104						0.223469
	0.150155						0.128899
	0.127619						0.12684
	0.130877						0.121692
	0.119614						0.225176
	0.0753024						0.197332
	0.148793						0.138631
	0.117813						0.130996
	0.19076						0.178349
							0.218791
							0.139856
							0.202546
							0.182507
							0.153383
							0.167902
							0.189995
							0.150051
							0.109567
							0.147098
							0.167624
							0.120116
							0.148674
							0.151286
							0.135735
							0.156646
							0.133261
							0.209533
							0.139181
							0.141288
							0.10726
							0.169951
							0.153059
							0.126563
							0.214853
							0.163786
							0.159742
							0.0687539
							0.190794
							0.154696
							0.168416
							0.173287

## Sheet: Figure 4E
			syp-2::AID No Auxin											syp-2::AID Auxin 4h
Germline 1			Number of nuclei with indicated RAD-51 foci								Germline 1			Number of nuclei with indicated RAD-51 foci
	RAD-51 foci	zone 1	zone 2	zone 3	zone 4	zone 5	zone 6					RAD-51 foci	zone 1	zone 2	zone 3	zone 4	zone 5	zone 6
	0	64	18	3	2	11	41					0	51	30	0	0	0	27
	1	3	12	1	3	7	6					1	2	10	0	0	0	2
	2 or 3	0	18	14	8	9	3					2 or 3	1	14	6	0	0	5
	4 to 6	0	4	15	20	6	0					4 to 6	0	12	18	4	7	3
	7 to 12	0	0	26	6	2	0					7 to 12	0	2	23	6	17	0
	>12	0	0	0	0	0	0					>12	0	0	4	45	22	0
	Stretches	0	0	0	0	0	0					Stretches	0	0	1	6	14	0
	Total	67	52	59	39	35	50					Total	54	68	52	61	60	37
Germline 2											Germline 2
	RAD-51 foci	zone 1	zone 2	zone 3	zone 4	zone 5	zone 6					RAD-51 foci	zone 1	zone 2	zone 3	zone 4	zone 5	zone 6
	0	81	26	3	6	11	51					0	51	9	0	0	6	19
	1	8	12	10	9	5	7					1	7	2	0	0	2	3
	2 or 3	0	16	33	13	13	10					2 or 3	4	9	0	0	4	1
	4 to 6	0	6	28	28	19	2					4 to 6	0	19	0	0	2	0
	7 to 12	0	0	13	7	2	0					7 to 12	0	7	9	4	13	0
	>12	0	0	0	0	0	0					>12	0	10	26	25	7	0
	Stretches	0	0	0	0	0	0					Stretches	0	2	23	21	0	0
	Total	89	60	87	63	50	70					Total	62	58	58	50	34	23
Germline 3											Germline 3
	RAD-51 foci	zone 1	zone 2	zone 3	zone 4	zone 5	zone 6					RAD-51 foci	zone 1	zone 2	zone 3	zone 4	zone 5	zone 6
	0	78	18	1	15	39	48					0	55	40	0	0	0	27
	1	5	15	3	9	4	3					1	2	10	0	0	0	1
	2 or 3	1	17	9	8	5	1					2 or 3	1	10	8	0	0	3
	4 to 6	1	3	22	24	3	0					4 to 6	0	8	22	0	7	2
	7 to 12	0	0	32	11	3	0					7 to 12	0	0	23	8	17	3
	>12	0	0	2	0	0	0					>12	0	0	8	35	31	2
	Stretches	0	0	0	0	0	0					Stretches	0	0	1	12	6	0
	Total	85	53	69	67	54	52					Total	58	68	62	55	61	38

## Sheet: Figure 5
Panel A
	No Auxin					Auxin 6 hours
	Rows PLK-2 aggregates	Total rows Lep-Late pachy	%			Rows PLK-2 aggregates	Total rows Lep-Late pachy	%
Germline 1	21	41	51.21		Germline 1	0	38	0
Germline 2	21	42	50		Germline 2	0	43	0
Germline 3	23	41	56.09		Germline 3	0	40	0
Panel B
	No Auxin					Auxin 6 hours
	Rows DSB-2 positive	Total rows Lep-Late pachy	%			Rows DSB-2 positive	Total rows Lep-Late pachy	%
Germline 1	28	39	71.79		Germline 1	0	40	0
Germline 2	20	42	47.61		Germline 2	0	42	0
Germline 3	19	41	46.34		Germline 3	0	39	0
Panel C
	Auxin 6 hours No TEV					Auxin 6 hours TEV 3.5 hours
	Rows PLK-2 aggregates	Total rows Lep-Late pachy	%			Rows PLK-2 aggregates	Total rows Lep-Late pachy	%
Germline 1	0	41	0		Germline 1	0	49	0
Germline 2	0	39	0		Germline 2	0	43	0
Germline 3	0	43	0		Germline 3	0	42	0
Panel D
	No TEV					TEV 3.5 hours
	Rows PLK-2 aggregates	Total rows Lep-Late pachy	%			Rows PLK-2 aggregates	Total rows Lep-Late pachy	%
Germline 1	10	36	27.78		Germline 1	37	48	77.08
Germline 2	14	50	28		Germline 2	29	40	72.5
Germline 3	10	40	25		Germline 3	31	39	79.49
Panel F
	No TEV					TEV 3.5 hours
	Rows PLK-2 aggregates	Total rows Lep-Late pachy	%			Rows PLK-2 aggregates	Total rows Lep-Late pachy	%
Germline 1	2	43	4.65		Germline 1	4	33	12.12
Germline 2	2	32	6.25		Germline 2	2	45	4.44
Germline 3	4	44	9.09		Germline 3	0	43	0
Panel G
	No TEV					TEV 3.5 hours
	Rows PLK-2 aggregates	Total rows Lep-Late pachy	%			Rows PLK-2 aggregates	Total rows Lep-Late pachy	%
Germline 1	14	41	34.15		Germline 1	31	40	77.5
Germline 2	15	45	33.33		Germline 2	32	45	71.11
Germline 3	12	36	33.33		Germline 3	25	34	73.53
Panel H
	No Auxin					Auxin 3 hours
	Rows PLK-2 aggregates	Total rows Lep-Late pachy	%			Rows PLK-2 aggregates	Total rows Lep-Late pachy	%
Germline 1	34	49	69.38		Germline 1	0	43	0
Germline 2	31	44	70.45		Germline 2	0	43	0
Germline 3	30	48	62.5		Germline 3	0	40	0
					Germline 4	0	38	0

## Sheet: Figure 6B
	Uncropped Western from panel 6B

## Sheet: Figure 7
			No TEV											TEV 3.5 hours
Germline 1			Number of nuclei with indicated PLK-2 aggregates								Germline 1			Number of nuclei with indicated PLK-2 aggregates
	PLK-2 aggregates	zone 1	zone 2	zone 3	zone 4	zone 5	zone 6					PLK-2 aggregates	zone 1	zone 2	zone 3	zone 4	zone 5	zone 6
	0	7	0	0	0	4	24					0	2	4	4	16	22	17
	1	6	0	0	0	9	0					1	22	18	30	10	1	6
	>1	36	51	43	42	19	0					>1	12	14	4	0	0	0
Germline 2			Number of nuclei with indicated PLK-2 aggregates								Germline 2			Number of nuclei with indicated PLK-2 aggregates
	PLK-2 aggregates	zone 1	zone 2	zone 3	zone 4	zone 5	zone 6					PLK-2 aggregates	zone 1	zone 2	zone 3	zone 4	zone 5	zone 6
	0	5	1	0	0	5	27					0	3	1	1	3	19	24
	1	1	0	0	2	7	1					1	19	16	12	18	3	0
	>1	30	48	46	40	15	0					>1	7	18	19	3	0	0
Germline 3			Number of nuclei with indicated PLK-2 aggregates								Germline 3			Number of nuclei with indicated PLK-2 aggregates
	PLK-2 aggregates	zone 1	zone 2	zone 3	zone 4	zone 5	zone 6					PLK-2 aggregates	zone 1	zone 2	zone 3	zone 4	zone 5	zone 6
	0	4	0	0	0	4	16					0	6	2	2	13	18	10
	1	2	0	1	1	7	5					1	19	24	25	9	0	0
	>1	33	38	37	30	10	0					>1	13	6	3	1	0	0

## Sheet: Figure S2
Panel C		Number of COSA-1 foci in late pachytene nuclei
		1 to 5	6	>6
	No TEV	1	99	0
	TEV 3.5 hours	11	73	16
Panel D
	Germline 1				Germline 2				Germline 3
Nuclei	REC-8 COSA-1 overlap	REC-8 no COSA-1		Nuclei	REC-8 COSA-1 overlap	REC-8 no COSA-1		Nuclei	REC-8 COSA-1 overlap	REC-8 no COSA-1
1	5			1	5			1	6	1
2	3	1		2	5			2	5	1
3	5			3	6			3	5	2
4	6			4	5			4	6	1
5	5	1		5	4	1		5	5	1
6	5			6	6			6	6	1
7	6			7	5	1		7	6
8	5			8	5			8	5
9	5	1		9	4			9	5	1
10	5	1		10	5	1		10	6	1
11	6			11	6			11	6
12	5			12	6			12	5	2
13	4	1		13	5	1		13	6
14	4	1		14	5	1		14	6
15	4	1		15	5			15	6
16	4	1		16	4	2		16	6
17	4			17	6			17	5	1
18	5			18	4	1		18	4	1
19	5	1		19	6			19	6
				20	5	1		20	6
				21	6			21	4	2
				22	5	1		22	4	2
				23	6			23	5	1
				24	4	1		24	5	1
				25	6			25	6
				26	5	1		26	5	1
				27	6
				28	4	1
				29	6
				30	6
				31	6
				32	6
				33	6
				34	6
				35	6
				36	6
				37	5	1
Panel J
	Germline 1				Germline 2				Germline 3				Germline 4
Nuclei	REC-8 COSA-1 overlap	REC-8 no COSA-1		Nuclei	REC-8 COSA-1 overlap	REC-8 no COSA-1		Nuclei	REC-8 COSA-1 overlap	REC-8 no COSA-1		Nuclei	REC-8 COSA-1 overlap	REC-8 no COSA-1
1	4			1	4	2		1	6			1	6
2	4	1		2	3	1		2	5	1		2	5
3	5			3	6			3	5			3	5
4	6	2		4	6			4	6	1		4	4	1
5	5	1		5	5			5	6	1		5	5
6	4	1		6	5	1		6	4	2		6	5	1
				7	4	1		7	6			7	5	1
				8	4	1		8	4	2
				9	4	1		9	5	1
				10	4	1		10	5	1
				11	5	1		11	5
				12	6			12	5	1
				13	4	1		13	6	1
				14	4	1		14	5
								15	6

## Sheet: Figure S3
Panel B
	No TEV					TEV 3.5 hours
	Rows PLK-2 aggregates	Total rows Lep-Late pachy	%			Rows PLK-2 aggregates	Total rows Lep-Late pachy	%
Germline 1	11	41	26.83		Germline 1	24	35	68.57
Germline 2	10	37	27.03		Germline 2	32	43	74.42
					Germline 3	31	41	75.61
Panel C
	No TEV					TEV 3.5 hours
	Rows HIM-8 pT64	Total rows Lep-Late pachy	%			Rows HIM-8 pT64	Total rows Lep-Late pachy	%
Germline 1	16	43	37.21		Germline 1	34	45	75.56
Germline 2	18	43	41.86		Germline 2	31	41	75.61
Germline 3	21	53	39.62		Germline 3	29	39	74.36
Panel D
	No TEV					TEV 3.5 hours
	Rows HIM-8 pT64	Total rows Lep-Late pachy	%			Rows HIM-8 pT64	Total rows Lep-Late pachy	%
Germline 1	16	40	40		Germline 1	34	43	79.07
Germline 2	14	41	34.15		Germline 2	30	40	75
Germline 3	18	42	42.86		Germline 3	29	39	74.36
Panel E
	No TEV					TEV 3.5 hours
	Rows SUN-1 pS12	Total rows Lep-Late pachy	%			Rows SUN-1 pS12	Total rows Lep-Late pachy	%
Germline 1	17	47	36.17		Germline 1	26	35	74.29
Germline 2	14	42	33.33		Germline 2	32	42	76.19
Germline 3	15	43	34.88		Germline 3	33	43	76.74
Panel F
	No TEV					TEV 3.5 hours
	Rows SUN-1 pS12	Total rows Lep-Late pachy	%			Rows SUN-1 pS12	Total rows Lep-Late pachy	%
Germline 1	12	40	30		Germline 1	34	44	77.27
Germline 2	16	50	32		Germline 2	39	49	79.59
Germline 3	16	49	32.65		Germline 3	33	47	70.21
					Germline 4	30	41	73.17
					Germline 5	32	43	74.42

[truncated: 2 more sheets: Figure S4, Figure S5]
